# Supplementary material for: Minerals and Trace Elements in 990 Beverages and Their Contribution to Dietary Reference Values for German Consumers
Source: Nutrients. 2022 Nov 19;14(22):4899. doi: 10.3390/nu14224899 (PMC9697264; doi:10.3390/nu14224899)
Supplement: Supplementary file 1 [file nutrients-14-04899-s001.zip]

Archive with 1 entries (1 files):
- nutrients-2008113-supplementary.pdf
